# Supplementary material for: The changing epidemiology of human leishmaniasis in the non-endemic country of Austria between 2000 to 2021, including a congenital case
Source: PLoS Negl Trop Dis. 2024 Jan 10;18(1):e0011875. doi: 10.1371/journal.pntd.0011875 (PMC10805284; doi:10.1371/journal.pntd.0011875)
Supplement: S1 Data — (XLSX) [file pntd.0011875.s003.xlsx]

## Sheet: Fig. 1A
Dataset for Figure 1A
	Number of cases
Year of diagnosis	CL	VL	CL+VL	ML/MCL	positive serology	Leishmania DNA in blood
2000	0	0	0	0	5	0
2001	1	2	0	0	6	0
2002	1	2	0	0	4	0
2003	1	2	0	0	6	0
2004	3	1	0	0	6	2
2005	2	0	0	0	2	0
2006	1	2	0	1	2	1
2007	6	0	0	0	0	0
2008	11	0	0	0	1	1
2009	4	0	2	0	2	0
2010	10	0	0	0	9	4
2011	6	0	0	0	1	0
2012	6	0	0	0	0	0
2013	4	0	0	0	2	0
2014	3	1	0	0	1	1
2015	7	1	0	0	4	0
2016	19	2	0	1	3	1
2017	8	0	0	1	23	0
2018	8	0	0	0	30	1
2019	10	0	0	0	18	0
2020	6	1	0	0	15	0
2021	15	0	1	0	22	0
excluded due to unspecified year of diagnosis	14			1

## Sheet: Fig. 1B
Dataset for Figure 1B
	Number of cases
Year of diagnosis	CL
2000	0
2001	1
2002	1
2003	1
2004	3
2005	2
2006	1
2007	6
2008	11
2009	4
2010	10
2011	6
2012	6
2013	4
2014	3
2015	7
2016	19
2017	8
2018	8
2019	10
2020	6
2021	15
excluded due to unspecified year of diagnosis	14

## Sheet: Fig. 1C
Dataset for Figure 1C
	Number of cases
Year of diagnosis	VL
2000	0
2001	2
2002	2
2003	2
2004	1
2005	0
2006	2
2007	0
2008	0
2009	0
2010	0
2011	0
2012	0
2013	0
2014	1
2015	1
2016	2
2017	0
2018	0
2019	0
2020	1
2021	0

## Sheet: Fig. 1D
Dataset for Figure 1D
	Number of cases
Year of diagnosis	positive serology
2000	5
2001	6
2002	3
2003	6
2004	6
2005	2
2006	2
2007	0
2008	1
2009	2
2010	9
2011	1
2012	0
2013	2
2014	1
2015	4
2016	3
2017	23
2018	30
2019	18
2020	15
2021	22

## Sheet: Fig. 2A
Dataset for Figure 2A
CL according to species	No. of cases
L. major	15
L. tropica	9
L. infantum	4
L. braziliensis	2
L. panamensis	1
L. major/infantum - h.h.	1
L. major/tropica/mexicana	19
L. donovani/infantum c.	29
L. braziliensis c.	12
L. guyanensis c.	1
L. species	7

## Sheet: Fig. 2B 
Dataset for Figure 2B
	Number of cases
Year of diagnosis	L. major
2000	0
2001	0
2002	0
2003	0
2004	0
2005	0
2006	0
2007	1
2008	0
2009	0
2010	2
2011	1
2012	4
2013	0
2014	1
2015	2
2016	1
2017	0
2018	0
2019	0
2020	0
2021	0
excluded due to unspecified year of diagnosis	3

## Sheet: Fig. 2C
Dataset for Figure 2C
	Number of cases
Year of diagnosis	L. tropica
2000	0
2001	0
2002	0
2003	0
2004	0
2005	0
2006	0
2007	0
2008	0
2009	0
2010	0
2011	1
2012	1
2013	1
2014	1
2015	1
2016	1
2017	0
2018	2
2019	1
2020	0
2021	0

## Sheet: Fig. 2D
Dataset for Figure 2D
	Number of cases
Year of diagnosis	L. infantum
2000	0
2001	0
2002	0
2003	0
2004	0
2005	0
2006	1
2007	0
2008	0
2009	0
2010	0
2011	1
2012	0
2013	0
2014	0
2015	0
2016	0
2017	0
2018	0
2019	0
2020	0
2021	2

## Sheet: Fig. 2E
Dataset for Figure 2E
	Number of cases
Year of diagnosis	L. donovani/infantum complex
2000	0
2001	0
2002	0
2003	0
2004	0
2005	0
2006	0
2007	1
2008	1
2009	1
2010	2
2011	1
2012	0
2013	1
2014	0
2015	1
2016	6
2017	2
2018	3
2019	4
2020	2
2021	2
excluded due to unspecified year of diagnosis	2

## Sheet: Fig. 2F
Dataset for Figure 2F
	Number of cases
Year of diagnosis	L. major/tropica/mexicana
2000	0
2001	0
2002	0
2003	0
2004	0
2005	0
2006	0
2007	0
2008	0
2009	0
2010	0
2011	0
2012	0
2013	0
2014	0
2015	0
2016	3
2017	2
2018	1
2019	2
2020	3
2021	8

[truncated: 6 more sheets: Fig. 2G, Fig. 2H, Fig. 3, Fig. 5A, Fig. 5B, Fig. 5C]
